# Supplementary material for: Drug repurposing candidates to treat core symptoms in autism spectrum disorder
Source: Front Pharmacol. 2022 Sep 12;13:995439. doi: 10.3389/fphar.2022.995439 (PMC9510394; doi:10.3389/fphar.2022.995439)
Supplement: Supplementary file 1 [file Table2.xlsx]

## Sheet: Sheet1
entrez_id	HGNC	tag	diffusion_input	diffusion_output_heat	diffusion_output_rank	degree
55799	CACNA2D3	ASD_gene	1	0.907559	0	1
644524	NKX2-4	ASD_gene	1	0.907058	1	1
389206	BEND4	ASD_gene	1	0.905963	2	1
286046	XKR6	ASD_gene	1	0.905818	3	1
80816	ASXL3	ASD_gene	1	0.821801	4	2
4821	NKX2-2	ASD_gene	1	0.751126	5	3
7473	WNT3	ASD_gene	1	0.749645	6	3
389690	MROH5	ASD_gene	1	0.745349	7	3
84830	ADTRP	ASD_gene	1	0.744903	8	3
84334	COA8	ASD_gene	1	0.744677	9	3
6529	SLC6A1	ASD_gene	1	0.74452	10	3
140733	MACROD2	ASD_gene	1	0.743774	11	3
777	CACNA1E	ASD_gene	1	0.675788	12	4
285429	DCAF4L1	ASD_gene	1	0.674167	13	4
257194	NEGR1	ASD_gene	1	0.641328	14	5
4482	MSRA	ASD_gene	1	0.615149	15	5
81029	WNT5B	ASD_gene	1	0.614686	16	5
56853	CELF4	ASD_gene	1	0.614172	17	5
51111	KMT5B	ASD_gene	1	0.613499	18	5
23040	MYT1L	ASD_gene	1	0.612715	19	5
6323	SCN1A	ASD_gene	1	0.612341	20	5
3786	KCNQ3	ASD_gene	1	0.561593	21	6
4321	MMP12	ASD_gene	1	0.558603	22	6
283450	HECTD4	ASD_gene	1	0.556173	23	6
6326	SCN2A	ASD_gene	1	0.511435	24	7
203076	C8orf74	ASD_gene	1	0.506714	25	7
1826	DSCAM	ASD_gene	1	0.50487	26	7
83595	SOX7	ASD_gene	1	0.503786	27	7
57479	PRR12	ASD_gene	1	0.457973	28	8
9258	MFHAS1	ASD_gene	1	0.457103	29	8
3781	KCNN2	ASD_gene	1	0.457085	30	8
2561	GABRB2	ASD_gene	1	0.452733	31	9
5253	PHF2	ASD_gene	1	0.415509	32	9
283078	MKX	ASD_gene	1	0.38818	33	10
1394	CRHR1	ASD_gene	1	0.385893	34	10
5454	POU3F2	ASD_gene	1	0.34611	35	11
9842	PLEKHM1	ASD_gene	1	0.345859	36	11
55857	KIZ	ASD_gene	1	0.343257	37	11
2562	GABRB3	ASD_gene	1	0.318702	38	13
83594	NUDT12	ASD_gene	1	0.316014	39	12
55870	ASH1L	ASD_gene	1	0.284174	40	13
10716	TBR1	ASD_gene	1	0.284168	41	13
23135	KDM6B	ASD_gene	1	0.282988	42	13
1995	ELAVL3	ASD_gene	1	0.282552	43	13
57649	PHF12	ASD_gene	1	0.237576	44	15
3778	KCNMA1	ASD_gene	1	0.224989	45	16
57551	TAOK1	ASD_gene	1	0.214305	46	16
10463	SLC30A9	ASD_gene	1	0.213413	47	16
5754	PTK7	ASD_gene	1	0.192557	48	17
64207	IRF2BPL	ASD_gene	1	0.179399	49	18
55777	MBD5	ASD_gene	1	0.164836	50	19
4126	MANBA	ASD_gene	1	0.163218	51	19
6096	RORB	ASD_gene	1	0.152001	52	20
55209	SETD5	ASD_gene	1	0.148358	53	20
1106	CHD2	ASD_gene	1	0.146605	54	20
5991	RFX3	ASD_gene	1	0.114933	55	23
23389	MED13L	ASD_gene	1	0.111864	56	23
50863	NTM	ASD_gene	1	0.108521	57	27
85358	SHANK3	ASD_gene	1	0.105132	58	24
115708	TRMT61A	ASD_gene	1	0.10339	59	24
29123	ANKRD11	ASD_gene	1	0.094855	60	25
4045	LSAMP	non_ASD_gene	0	0.0932599	61	5
6683	SPAST	ASD_gene	1	0.0866685	62	26
57689	LRRC4C	ASD_gene	1	0.0839583	63	27
58155	PTBP2	ASD_gene	1	0.0787188	64	27
10743	RAI1	ASD_gene	1	0.0772487	65	28
253714	MMS22L	ASD_gene	1	0.0731196	66	28
10522	DEAF1	ASD_gene	1	0.0725412	67	28
8831	SYNGAP1	ASD_gene	1	0.0703475	68	29
6330	SCN4B	non_ASD_gene	0	0.0686714	69	1
9378	NRXN1	ASD_gene	1	0.068575	70	30
58508	KMT2C	ASD_gene	1	0.0642299	71	30
10215	OLIG2	non_ASD_gene	0	0.0636601	72	8
729967	MORN2	non_ASD_gene	0	0.0622399	73	4
64840	PORCN	non_ASD_gene	0	0.0621788	74	6
93986	FOXP2	ASD_gene	1	0.0611968	75	31
22941	SHANK2	ASD_gene	1	0.0609655	76	31
55160	ARHGEF10L	non_ASD_gene	0	0.0608077	77	4
11011	TLK2	ASD_gene	1	0.0602993	78	31
7010	TEK	ASD_gene	1	0.0585873	79	31
3785	KCNQ2	non_ASD_gene	0	0.0565172	80	8
9132	KCNQ4	non_ASD_gene	0	0.0553581	81	8
114131	UCN3	non_ASD_gene	0	0.055049	82	3
9778	KIAA0232	ASD_gene	1	0.0548135	83	32
7349	UCN	non_ASD_gene	0	0.0540752	84	5
8321	FZD1	non_ASD_gene	0	0.0516591	85	16
56479	KCNQ5	non_ASD_gene	0	0.0510343	86	11
5456	POU3F4	non_ASD_gene	0	0.0500754	87	4
6664	SOX11	non_ASD_gene	0	0.0488155	88	5
115557	ARHGEF25	non_ASD_gene	0	0.0475569	89	9
2258	FGF13	non_ASD_gene	0	0.0473609	90	11
10242	KCNMB2	non_ASD_gene	0	0.0465433	91	2
2891	GRIA2	ASD_gene	1	0.0463721	92	35
4018	LPA	non_ASD_gene	0	0.0463687	93	12
4583	MUC2	non_ASD_gene	0	0.0444138	94	7
3779	KCNMB1	non_ASD_gene	0	0.0433543	95	4
89780	WNT3A	non_ASD_gene	0	0.0430284	96	26
1813	DRD2	non_ASD_gene	0	0.041158	97	30
4190	MDH1	ASD_gene	1	0.0411398	98	35
1392	CRH	non_ASD_gene	0	0.0405759	99	14
287	ANK2	ASD_gene	1	0.0404501	100	36
51317	PHF21A	ASD_gene	1	0.0402897	101	36
8324	FZD7	non_ASD_gene	0	0.0401198	102	23
8618	CADPS	ASD_gene	1	0.0384109	103	37
2678	GGT1	non_ASD_gene	0	0.0382865	104	6
8912	CACNA1H	non_ASD_gene	0	0.0375405	105	11
4306	NR3C2	ASD_gene	1	0.0374587	106	37
55161	TMEM33	ASD_gene	1	0.0372532	107	36
5889	RAD51C	non_ASD_gene	0	0.0371074	108	31
84109	QRFPR	non_ASD_gene	0	0.0369857	109	2
6734	SRPRA	ASD_gene	1	0.03613	110	37
56938	ARNTL2	non_ASD_gene	0	0.0360993	111	24
2892	GRIA3	non_ASD_gene	0	0.0360949	112	27
4135	MAP6	non_ASD_gene	0	0.0357758	113	6
23277	CLUH	non_ASD_gene	0	0.0353712	114	27
7035	TFPI	non_ASD_gene	0	0.0352645	115	21
11081	KERA	non_ASD_gene	0	0.0348494	116	14
5992	RFX4	non_ASD_gene	0	0.0346691	117	3
2559	GABRA6	non_ASD_gene	0	0.0344425	118	12
4130	MAP1A	ASD_gene	1	0.0331211	119	43
140886	PABPC5	non_ASD_gene	0	0.0322024	120	5
79582	SPAG16	non_ASD_gene	0	0.0321617	121	6
54942	ABITRAM	non_ASD_gene	0	0.0320393	122	10
84628	NTNG2	non_ASD_gene	0	0.0317803	123	3
53335	BCL11A	ASD_gene	1	0.0315415	124	40
6942	TCF20	ASD_gene	1	0.0315364	125	42
27086	FOXP1	ASD_gene	1	0.0314649	126	42
84063	KIRREL2	non_ASD_gene	0	0.0312521	127	9
63897	HEATR6	non_ASD_gene	0	0.0309475	128	26
57492	ARID1B	ASD_gene	1	0.0307216	129	40
30010	NXPH1	non_ASD_gene	0	0.0306234	131	1
57586	SYT13	non_ASD_gene	0	0.0306234	130	1
55512	SMPD3	non_ASD_gene	0	0.0305239	132	19
91304	TMEM259	non_ASD_gene	0	0.0302562	133	23
64777	RMND5B	non_ASD_gene	0	0.0301207	134	30
84328	LZIC	non_ASD_gene	0	0.0300559	135	11
2161	F12	non_ASD_gene	0	0.0298205	136	28
7474	WNT5A	non_ASD_gene	0	0.0298165	137	32
22854	NTNG1	non_ASD_gene	0	0.0297675	138	4
57798	GATAD1	non_ASD_gene	0	0.0296436	139	19
9068	ANGPTL1	non_ASD_gene	0	0.0294551	140	2
10564	ARFGEF2	non_ASD_gene	0	0.0291607	141	45
58512	DLGAP3	non_ASD_gene	0	0.0291466	142	21
114327	EFHC1	non_ASD_gene	0	0.0288282	143	43
1130	LYST	non_ASD_gene	0	0.0287354	144	36
2006	ELN	non_ASD_gene	0	0.028517	145	28
57670	KIAA1549	non_ASD_gene	0	0.0284797	146	20
94030	LRRC4B	non_ASD_gene	0	0.028415	147	5
23037	PDZD2	non_ASD_gene	0	0.0281433	148	12
9686	VGLL4	non_ASD_gene	0	0.0279211	149	15
9777	TM9SF4	ASD_gene	1	0.0278208	150	42
51378	ANGPT4	non_ASD_gene	0	0.0278135	151	3
64061	TSPYL2	non_ASD_gene	0	0.0277539	152	61
63940	GPSM3	non_ASD_gene	0	0.0276906	153	41
4356	MPP3	non_ASD_gene	0	0.0276046	154	38
3972	LHB	non_ASD_gene	0	0.0274037	155	7
54039	PCBP3	non_ASD_gene	0	0.027196	156	45
6285	S100B	non_ASD_gene	0	0.0271703	157	44
128229	TSACC	non_ASD_gene	0	0.0270832	158	4
23213	SULF1	non_ASD_gene	0	0.0269881	159	6
136242	PRSS37	non_ASD_gene	0	0.0268553	160	12
64324	NSD1	ASD_gene	1	0.0267169	161	43
23078	VWA8	non_ASD_gene	0	0.0266737	162	24
4978	OPCML	non_ASD_gene	0	0.0265691	163	15
83714	NRIP2	non_ASD_gene	0	0.0265667	164	14
72	ACTG2	non_ASD_gene	0	0.0264927	165	18
858	CAV2	non_ASD_gene	0	0.0262655	166	18
7287	TULP1	non_ASD_gene	0	0.0262216	167	5
348174	CLEC18A	non_ASD_gene	0	0.0261835	168	14
284	ANGPT1	non_ASD_gene	0	0.026049	169	5
55819	RNF130	non_ASD_gene	0	0.0260241	170	32
26275	HIBCH	non_ASD_gene	0	0.025826	171	15
140876	RIPOR3	non_ASD_gene	0	0.0258048	172	5
119	ADD2	non_ASD_gene	0	0.0257269	173	26
25803	SPDEF	non_ASD_gene	0	0.0257267	174	22
5927	KDM5A	non_ASD_gene	0	0.0254678	175	33
94120	SYTL3	non_ASD_gene	0	0.0254374	176	5
340385	ZNF517	non_ASD_gene	0	0.025082	177	25
143425	SYT9	non_ASD_gene	0	0.0250516	178	6
26145	IRF2BP1	non_ASD_gene	0	0.0250339	179	21
1809	DPYSL3	non_ASD_gene	0	0.0247394	180	37
288	ANK3	non_ASD_gene	0	0.0246848	181	39
6640	SNTA1	non_ASD_gene	0	0.0245745	182	44
66008	TRAK2	non_ASD_gene	0	0.0245644	183	36
430	ASCL2	non_ASD_gene	0	0.0245435	184	12
3664	IRF6	non_ASD_gene	0	0.024496	185	11
339210	C17orf67	non_ASD_gene	0	0.0244586	186	2
6861	SYT5	non_ASD_gene	0	0.0244511	187	7
887	CCKBR	non_ASD_gene	0	0.0244339	188	19
808	CALM3	non_ASD_gene	0	0.0242964	189	47
50944	SHANK1	non_ASD_gene	0	0.0242315	190	19
54843	SYTL2	non_ASD_gene	0	0.0241034	191	12
84958	SYTL1	non_ASD_gene	0	0.023959	192	7
9228	DLGAP2	non_ASD_gene	0	0.0238955	193	27
805	CALM2	non_ASD_gene	0	0.0238775	194	47
10360	NPM3	non_ASD_gene	0	0.0238047	195	21
23266	ADGRL2	non_ASD_gene	0	0.0238032	196	8
339983	NAT8L	non_ASD_gene	0	0.0237743	197	5
2904	GRIN2B	ASD_gene	1	0.0237659	198	48
55252	ASXL2	non_ASD_gene	0	0.0237624	199	19
54997	TESC	non_ASD_gene	0	0.0235727	200	9
6752	SSTR2	non_ASD_gene	0	0.0234905	201	12
51322	WAC	ASD_gene	1	0.0234535	202	44
10957	PNRC1	non_ASD_gene	0	0.02344	203	21
4139	MARK1	non_ASD_gene	0	0.0231402	204	25
576	ADGRB2	non_ASD_gene	0	0.0230661	205	8
2649	NR6A1	non_ASD_gene	0	0.0229574	206	8
116113	FOXP4	non_ASD_gene	0	0.0228424	207	20
346689	KLRG2	non_ASD_gene	0	0.0228183	208	47
23026	MYO16	non_ASD_gene	0	0.0227799	209	9
5077	PAX3	non_ASD_gene	0	0.0227479	210	35
55585	UBE2Q1	non_ASD_gene	0	0.0227231	211	19
151871	DPPA2	non_ASD_gene	0	0.0226361	212	19
1175	AP2S1	ASD_gene	1	0.0225791	213	45
10752	CHL1	non_ASD_gene	0	0.0225146	214	6
5079	PAX5	ASD_gene	1	0.0224622	215	48
9066	SYT7	non_ASD_gene	0	0.0224581	216	10
9229	DLGAP1	non_ASD_gene	0	0.0224249	217	34
8314	BAP1	non_ASD_gene	0	0.0224186	218	69
9124	PDLIM1	non_ASD_gene	0	0.0222781	219	33
5272	SERPINB9	non_ASD_gene	0	0.0222036	220	36
127833	SYT2	non_ASD_gene	0	0.0222025	221	11
22871	NLGN1	non_ASD_gene	0	0.0221598	222	11
126526	C19orf47	non_ASD_gene	0	0.0221561	223	14
79718	TBL1XR1	ASD_gene	1	0.0221362	224	59
3169	FOXA1	non_ASD_gene	0	0.022015	225	58
23181	DIP2A	ASD_gene	1	0.0219412	226	45
7136	TNNI2	non_ASD_gene	0	0.0218275	227	20
64101	LRRC4	non_ASD_gene	0	0.0218192	228	14
79172	CENPO	non_ASD_gene	0	0.0217094	229	40
8861	LDB1	ASD_gene	1	0.0216393	230	47
9698	PUM1	non_ASD_gene	0	0.0215758	231	45
22866	CNKSR2	non_ASD_gene	0	0.0214609	232	19
150372	NFAM1	non_ASD_gene	0	0.0213246	233	6
9495	AKAP5	non_ASD_gene	0	0.0212512	234	37
23307	FKBP15	non_ASD_gene	0	0.0212172	235	34
10721	POLQ	non_ASD_gene	0	0.0212004	236	1
126961	H3C14	non_ASD_gene	0	0.0211266	237	27
2901	GRIK5	non_ASD_gene	0	0.0208479	238	10
285	ANGPT2	non_ASD_gene	0	0.020746	239	12
6746	SSR2	non_ASD_gene	0	0.0207051	240	6
84687	PPP1R9B	ASD_gene	1	0.0206568	241	48
25861	WHRN	non_ASD_gene	0	0.0206486	242	14
148327	CREB3L4	non_ASD_gene	0	0.0205326	243	13
729440	CCDC61	non_ASD_gene	0	0.0204867	244	14
55904	KMT2E	ASD_gene	1	0.0204676	245	47
6860	SYT4	non_ASD_gene	0	0.0203784	246	13
55450	CAMK2N1	non_ASD_gene	0	0.0203488	247	2
3174	HNF4G	non_ASD_gene	0	0.0202444	248	16
64081	PBLD	non_ASD_gene	0	0.0202051	249	18
51224	ELOA2	non_ASD_gene	0	0.0201997	250	23
1112	FOXN3	non_ASD_gene	0	0.0201947	251	21
55629	PNRC2	non_ASD_gene	0	0.0201437	252	28
112939	NACC1	ASD_gene	1	0.0200926	253	48
7436	VLDLR	non_ASD_gene	0	0.0200044	254	14
79447	PAGR1	non_ASD_gene	0	0.0199684	255	22
22839	DLGAP4	non_ASD_gene	0	0.019907	256	44
283431	GAS2L3	non_ASD_gene	0	0.0199001	257	17
11152	WDR45	non_ASD_gene	0	0.0198803	258	20
167153	TENT2	non_ASD_gene	0	0.0198143	259	9
2819	GPD1	non_ASD_gene	0	0.0198088	260	7
320	APBA1	non_ASD_gene	0	0.0197925	261	23
11248	NXPH3	non_ASD_gene	0	0.0197786	262	14
80852	GRIP2	non_ASD_gene	0	0.0197481	263	11
886	CCKAR	non_ASD_gene	0	0.0196937	264	3
8894	EIF2S2	non_ASD_gene	0	0.019667	265	63
57727	NCOA5	non_ASD_gene	0	0.0194737	266	54
90416	CCDC32	non_ASD_gene	0	0.0194665	267	4
3157	HMGCS1	non_ASD_gene	0	0.0194552	268	24
9447	AIM2	non_ASD_gene	0	0.0194064	269	109
83659	TEKT1	non_ASD_gene	0	0.0194018	270	27
6907	TBL1X	non_ASD_gene	0	0.0193175	271	56
27179	IL36A	non_ASD_gene	0	0.0192245	272	13
80218	NAA50	non_ASD_gene	0	0.0192126	273	28
9678	PHF14	non_ASD_gene	0	0.0191463	274	25
55133	SRBD1	non_ASD_gene	0	0.0191215	275	34
64599	GIGYF1	ASD_gene	1	0.0189815	281	48
6304	SATB1	ASD_gene	1	0.0184698	302	53
11151	CORO1A	ASD_gene	1	0.017857	317	51
84231	TRAF7	ASD_gene	1	0.0177504	322	51
7716	VEZF1	ASD_gene	1	0.017433	336	50
25942	SIN3A	ASD_gene	1	0.0170816	347	223
1808	DPYSL2	ASD_gene	1	0.0170153	350	53
8502	PKP4	ASD_gene	1	0.0167333	365	52
6812	STXBP1	ASD_gene	1	0.0165305	373	54
284058	KANSL1	ASD_gene	1	0.0161399	391	53
23394	ADNP	ASD_gene	1	0.0160331	396	54
2770	GNAI1	ASD_gene	1	0.0148535	465	98
23613	ZMYND8	ASD_gene	1	0.0144503	505	60
8648	NCOA1	ASD_gene	1	0.0140382	545	122
9320	TRIP12	ASD_gene	1	0.0139189	557	58
8666	EIF3G	ASD_gene	1	0.0138207	568	57
57680	CHD8	ASD_gene	1	0.0136219	583	60
1788	DNMT3A	ASD_gene	1	0.0127372	674	65
10765	KDM5B	ASD_gene	1	0.0126014	691	89
9631	NUP155	ASD_gene	1	0.0120054	784	63
9529	BAG5	ASD_gene	1	0.0119915	789	63
1859	DYRK1A	ASD_gene	1	0.0118584	818	86
4140	MARK3	ASD_gene	1	0.011373	963	71
5528	PPP2R5D	ASD_gene	1	0.0113112	985	85
9759	HDAC4	ASD_gene	1	0.010991	1118	239
6733	SRPK2	ASD_gene	1	0.0109246	1154	490
6934	TCF7L2	ASD_gene	1	0.0108777	1175	80
6601	SMARCC2	ASD_gene	1	0.0107548	1237	152
3831	KLC1	ASD_gene	1	0.0106062	1326	84
5536	PPP5C	ASD_gene	1	0.0105539	1368	94
54984	PINX1	ASD_gene	1	0.0104952	1414	125
1152	CKB	ASD_gene	1	0.0104583	1454	76
197131	UBR1	ASD_gene	1	0.0104524	1457	82
4137	MAPT	ASD_gene	1	0.0104343	1470	146
1499	CTNNB1	ASD_gene	1	0.0103059	1595	449
1387	CREBBP	ASD_gene	1	0.0102689	1629	376
22803	XRN2	ASD_gene	1	0.0102645	1633	86
6497	SKI	ASD_gene	1	0.0102355	1668	127
3069	HDLBP	ASD_gene	1	0.0101954	1719	88
23126	POGZ	ASD_gene	1	0.0101405	1806	117
1778	DYNC1H1	ASD_gene	1	0.0100087	2021	163
2670	GFAP	ASD_gene	1	0.0099438	2184	148
640	BLK	ASD_gene	1	0.00987858	2348	85
7517	XRCC3	ASD_gene	1	0.00978302	2669	150
5728	PTEN	ASD_gene	1	0.00976987	2712	259
6925	TCF4	ASD_gene	1	0.00945885	3872	292
373	TRIM23	ASD_gene	1	0.00935101	4296	217
