# Supplementary material for: Drug repurposing candidates to treat core symptoms in autism spectrum disorder
Source: Front Pharmacol. 2022 Sep 12;13:995439. doi: 10.3389/fphar.2022.995439 (PMC9510394; doi:10.3389/fphar.2022.995439)
Supplement: Supplementary file 4 [file Table4.xlsx]

## Sheet: Sheet1
HGNC	entrez_id	z-score
ACTG2	72	-0.378853			z-score = ASD-associated gene expression imputed across 13 brain regions from GTEx
ADD2	119	0.061525
ADGRL2	23266	0.0651065
AIM2	9447	-0.566987
ANGPT1	284	0.00683471
ANGPT4	51378	-0.134403
ANGPTL1	9068	0.277854
ANK2	287	-0.206252
ANK3	288	0.116643
AP2S1	1175	0.143501
APBA1	320	-0.609437
ARFGEF2	10564	0.0734339
ARHGEF10L	55160	0.205275
ARHGEF25	115557	-0.161837
ARNTL2	56938	0.135791
ASH1L	55870	-0.164981
ASXL3	80816	-0.190677
BAG5	9529	0.861152
BAP1	8314	0.587145
BCL11A	53335	0.165173
BEND4	389206	-1.19162
BLK	640	-1.41001
C17orf67	339210	-0.701951
C19orf47	126526	-0.671229
CACNA1E	777	-0.180318
CACNA1H	8912	1.01966
CADPS	8618	0.179406
CALM2	805	0.0746187
CAMK2N1	55450	-0.234501
CAV2	858	-0.0323148
CCDC61	729440	0.212978
CCKAR	886	-0.341811
CCKBR	887	0.255596
CENPO	79172	-0.368727
CHD8	57680	0.615822
CHL1	10752	0.323606
CKB	1152	-1.1381
CLEC18A	348174	-0.00401234
CREB3L4	148327	0.452893
CREBBP	1387	0.351439
CRH	1392	0.109206
CRHR1	1394	-0.606874
CTNNB1	1499	-0.596841
DCAF4L1	285429	-0.99957
DEAF1	10522	-0.170171
DIP2A	23181	0.175295
DLGAP1	9229	-0.0876713
DLGAP3	58512	-0.250509
DLGAP4	22839	-0.314425
DPYSL2	1808	-0.100685
DPYSL3	1809	0.365826
DRD2	1813	0.350836
DSCAM	1826	-0.248667
DYNC1H1	1778	-0.0531003
DYRK1A	1859	-0.702518
EFHC1	114327	0.16118
EIF3G	8666	-0.0341847
ELN	2006	-0.30275
F12	2161	-0.00701194
FKBP15	23307	0.201752
FOXP1	27086	-0.636718
FOXP4	116113	0.257566
FZD1	8321	-0.123576
FZD7	8324	-0.941799
GABRA6	2559	-0.252646
GABRB2	2561	0.573807
GABRB3	2562	-0.00562904
GAS2L3	283431	-0.554854
GATAD1	57798	0.0118208
GGT1	2678	-0.269483
GIGYF1	64599	-0.384094
GNAI1	2770	0.0292711
GPD1	2819	0.0265169
GPSM3	63940	0.444609
GRIA2	2891	0.0807906
GRIN2B	2904	-1.10189
GRIP2	80852	0.570893
HDAC4	9759	0.192612
HDLBP	3069	-0.169626
HEATR6	63897	0.785372
HECTD4	283450	-0.15023
HIBCH	26275	0.344014
HNF4G	3174	-0.134624
IRF6	3664	-0.116219
KANSL1	284058	0.550275
KCNMA1	3778	0.357949
KCNMB2	10242	-0.230702
KCNQ2	3785	0.303463
KCNQ3	3786	0.0984771
KCNQ4	9132	-0.713091
KCNQ5	56479	-0.00562543
KDM5A	5927	-0.367617
KDM6B	23135	-0.467085
KIAA0232	9778	-0.501447
KIAA1549	57670	0.333662
KLC1	3831	0.469221
LRRC4	64101	0.513742
LRRC4B	94030	-0.314531
LRRC4C	57689	0.146386
LSAMP	4045	-0.486822
MACROD2	140733	0.320172
MANBA	4126	0.488747
MAP1A	4130	-0.847564
MAPT	4137	0.205386
MARK1	4139	0.327826
MARK3	4140	0.508951
MBD5	55777	0.105366
MFHAS1	9258	-0.208211
MMS22L	253714	0.606214
MORN2	729967	-0.125029
MPP3	4356	0.209504
MSRA	4482	-1.02247
MYO16	23026	0.275903
MYT1L	23040	-0.326016
NAA50	80218	0.0105632
NACC1	112939	-0.949305
NCOA1	8648	0.0846241
NCOA5	57727	0.0500811
NEGR1	257194	0.528662
NFAM1	150372	0.0758977
NKX2-2	4821	-0.599959
NLGN1	22871	-0.338582
NPM3	10360	-0.00262708
NR3C2	4306	-0.720697
NR6A1	2649	0.178413
NRIP2	83714	-0.804902
NTM	50863	0.205503
NTNG2	84628	-0.412459
NUDT12	83594	-0.373361
NXPH1	30010	-1.14486
OLIG2	10215	-0.429363
OPCML	4978	-0.246605
PAGR1	79447	1.15857
PAX3	5077	0.612122
PBLD	64081	-0.044774
PCBP3	54039	0.336542
PDZD2	23037	-0.651593
PHF14	9678	-0.175057
PHF2	5253	-0.235599
PKP4	8502	0.479594
PLEKHM1	9842	0.650131
PNRC1	10957	0.496599
POGZ	23126	-0.967911
POU3F2	5454	0.720543
PPP5C	5536	0.0909025
PRR12	57479	0.0712465
PRSS37	136242	-0.52461
PTBP2	58155	0.78889
PTK7	5754	0.00233023
PUM1	9698	0.0552729
QRFPR	84109	0.51146
RAD51C	5889	0.526169
RMND5B	64777	0.33231
RNF130	55819	0.182992
RORB	6096	-0.31477
S100B	6285	0.39985
SATB1	6304	-0.113933
SCN1A	6323	0.154944
SCN4B	6330	-0.243297
SERPINB9	5272	-0.191357
SETD5	55209	0.482609
SKI	6497	-0.0252815
SLC30A9	10463	-0.958551
SLC6A1	6529	0.0339753
SMPD3	55512	0.550096
SNTA1	6640	0.198881
SOX7	83595	0.505228
SSR2	6746	-0.246698
SSTR2	6752	0.153481
SYT13	57586	0.21731
SYT4	6860	-0.316291
SYT5	6861	-0.247507
SYT7	9066	0.305383
SYT9	143425	-0.287065
SYTL1	84958	-0.0853133
SYTL2	54843	0.155137
TBL1XR1	79718	-0.0134956
TCF7L2	6934	-0.517494
TEK	7010	-0.136573
TESC	54997	0.326382
TFPI	7035	-0.892053
TLK2	11011	0.399427
TM9SF4	9777	0.306964
TMEM259	91304	0.735988
TMEM33	55161	1.3211
TNNI2	7136	0.04682
TRAF7	84231	0.373612
TRAK2	66008	-0.715993
TRIP12	9320	0.441872
TRMT61A	115708	0.500441
TSACC	128229	-0.0257102
TULP1	7287	0.317285
UCN	7349	-0.271663
VEZF1	7716	-0.0642941
VGLL4	9686	0.0450431
VLDLR	7436	-0.429908
VWA8	23078	-0.87066
WAC	51322	0.263422
WHRN	25861	0.124673
WNT3	7473	0.292661
WNT3A	89780	-0.112194
WNT5A	7474	0.167122
WNT5B	81029	-0.0318749
XKR6	286046	1.99173
XRCC3	7517	0.878368
XRN2	22803	-0.433102
ZNF517	340385	-0.0227246
