# Supplementary material for: Drug repurposing candidates to treat core symptoms in autism spectrum disorder
Source: Front Pharmacol. 2022 Sep 12;13:995439. doi: 10.3389/fphar.2022.995439 (PMC9510394; doi:10.3389/fphar.2022.995439)
Supplement: Supplementary file 5 [file Table1.xlsx]

## Sheet: Sheet1
entrez_id	HGNC	source	in interactome
287	ANK2	Satterstrom et al. STable 2	yes
373	TRIM23	Satterstrom et al. STable 2	yes
640	BLK	Grove et al. STable 10	yes
777	CACNA1E	Satterstrom et al. STable 2	yes
1106	CHD2	Satterstrom et al. STable 2	yes
1152	CKB	Grove et al. Table 1	yes
1175	AP2S1	Satterstrom et al. STable 2	yes
1387	CREBBP	Satterstrom et al. STable 2	yes
1394	CRHR1	Grove et al. STable 10	yes
1499	CTNNB1	Satterstrom et al. STable 2	yes
1778	DYNC1H1	Satterstrom et al. STable 2	yes
1788	DNMT3A	Satterstrom et al. STable 2	yes
1808	DPYSL2	Satterstrom et al. STable 2	yes
1826	DSCAM	Satterstrom et al. STable 2	yes
1859	DYRK1A	Satterstrom et al. STable 2	yes
1995	ELAVL3	Satterstrom et al. STable 2	yes
2561	GABRB2	Satterstrom et al. STable 2	yes
2562	GABRB3	Satterstrom et al. STable 2	yes
2670	GFAP	Satterstrom et al. STable 2	yes
2770	GNAI1	Satterstrom et al. STable 2	yes
2891	GRIA2	Satterstrom et al. STable 2	yes
2904	GRIN2B	Satterstrom et al. STable 2	yes
3069	HDLBP	Satterstrom et al. STable 2	yes
3778	KCNMA1	Satterstrom et al. STable 2	yes
3781	KCNN2	Grove et al. STable 10	yes
3786	KCNQ3	Satterstrom et al. STable 2	yes
3831	KLC1	Grove et al. Table 1	yes
4126	MANBA	Grove et al. STable 10	yes
4130	MAP1A	Satterstrom et al. STable 2	yes
4137	MAPT	Grove et al. STable 10	yes
4140	MARK3	Grove et al. Table 1	yes
4190	MDH1	Grove et al. STable 10	yes
4306	NR3C2	Satterstrom et al. STable 2	yes
4321	MMP12	Grove et al. STable 10	yes
4482	MSRA	Grove et al. STable 10	yes
4821	NKX2-2	Grove et al. Table 1	yes
5079	PAX5	Satterstrom et al. STable 2	yes
5253	PHF2	Satterstrom et al. STable 2	yes
5454	POU3F2	Grove et al. Table 1	yes
5528	PPP2R5D	Satterstrom et al. STable 2	yes
5536	PPP5C	Satterstrom et al. STable 2	yes
5728	PTEN	Satterstrom et al. STable 2	yes
5754	PTK7	Satterstrom et al. STable 2	yes
5991	RFX3	Satterstrom et al. STable 2	yes
6096	RORB	Satterstrom et al. STable 2	yes
6304	SATB1	Satterstrom et al. STable 2	yes
6323	SCN1A	Satterstrom et al. STable 2	yes
6326	SCN2A	Satterstrom et al. STable 2	yes
6497	SKI	Satterstrom et al. STable 2	yes
6529	SLC6A1	Satterstrom et al. STable 2	yes
6601	SMARCC2	Satterstrom et al. STable 2	yes
6683	SPAST	Satterstrom et al. STable 2	yes
6733	SRPK2	Grove et al. Table 1	yes
6734	SRPRA	Satterstrom et al. STable 2	yes
6812	STXBP1	Satterstrom et al. STable 2	yes
6925	TCF4	Satterstrom et al. STable 2	yes
6934	TCF7L2	Satterstrom et al. STable 2	yes
6942	TCF20	Satterstrom et al. STable 2	yes
7010	TEK	Satterstrom et al. STable 2	yes
7473	WNT3	Grove et al. STable 10	yes
7517	XRCC3	Grove et al. Table 1	yes
7716	VEZF1	Satterstrom et al. STable 2	yes
8502	PKP4	Grove et al. STable 10	yes
8618	CADPS	Grove et al. Table 1	yes
8648	NCOA1	Satterstrom et al. STable 2	yes
8666	EIF3G	Satterstrom et al. STable 2	yes
8831	SYNGAP1	Satterstrom et al. STable 2	yes
8861	LDB1	Satterstrom et al. STable 2	yes
9258	MFHAS1	Grove et al. STable 10	yes
9320	TRIP12	Satterstrom et al. STable 2	yes
9378	NRXN1	Satterstrom et al. STable 2	yes
9529	BAG5	Grove et al. Table 1	yes
9631	NUP155	Satterstrom et al. STable 2	yes
9759	HDAC4	Grove et al. STable 10	yes
9777	TM9SF4	Satterstrom et al. STable 2	yes
9778	KIAA0232	Satterstrom et al. STable 2	yes
9842	PLEKHM1	Grove et al. STable 10	yes
10463	SLC30A9	Grove et al. Table 1	yes
10522	DEAF1	Satterstrom et al. STable 2	yes
10716	TBR1	Satterstrom et al. STable 2	yes
10743	RAI1	Satterstrom et al. STable 2	yes
10765	KDM5B	Satterstrom et al. STable 2	yes
11011	TLK2	Satterstrom et al. STable 2	yes
11151	CORO1A	Satterstrom et al. STable 2	yes
22803	XRN2	Grove et al. Table 1, Grove et al. STable 10	yes
22941	SHANK2	Satterstrom et al. STable 2	yes
23040	MYT1L	Satterstrom et al. STable 2	yes
23126	POGZ	Satterstrom et al. STable 2	yes
23135	KDM6B	Satterstrom et al. STable 2	yes
23181	DIP2A	Satterstrom et al. STable 2	yes
23389	MED13L	Satterstrom et al. STable 2	yes
23394	ADNP	Satterstrom et al. STable 2	yes
23613	ZMYND8	Satterstrom et al. STable 2	yes
25942	SIN3A	Satterstrom et al. STable 2	yes
27086	FOXP1	Satterstrom et al. STable 2	yes
29123	ANKRD11	Satterstrom et al. STable 2	yes
50863	NTM	Grove et al. STable 10	yes
51057	WDPCP	Grove et al. STable 10	no
51111	KMT5B	Satterstrom et al. STable 2	yes
51317	PHF21A	Satterstrom et al. STable 2	yes
51322	WAC	Satterstrom et al. STable 2	yes
53335	BCL11A	Satterstrom et al. STable 2	yes
54984	PINX1	Grove et al. Table 1, Grove et al. STable 10	yes
55161	TMEM33	Grove et al. Table 1	yes
55209	SETD5	Satterstrom et al. STable 2	yes
55777	MBD5	Satterstrom et al. STable 2	yes
55799	CACNA2D3	Satterstrom et al. STable 2	yes
55857	KIZ	Grove et al. Table 1, Grove et al. STable 10	yes
55870	ASH1L	Satterstrom et al. STable 2	yes
55904	KMT2E	Satterstrom et al. STable 2, Grove et al. Table 1	yes
56853	CELF4	Satterstrom et al. STable 2	yes
57479	PRR12	Satterstrom et al. STable 2	yes
57492	ARID1B	Satterstrom et al. STable 2	yes
57551	TAOK1	Satterstrom et al. STable 2	yes
57649	PHF12	Satterstrom et al. STable 2	yes
57680	CHD8	Satterstrom et al. STable 2	yes
57689	LRRC4C	Satterstrom et al. STable 2	yes
58155	PTBP2	Grove et al. Table 1	yes
58508	KMT2C	Satterstrom et al. STable 2	yes
64207	IRF2BPL	Satterstrom et al. STable 2	yes
64324	NSD1	Satterstrom et al. STable 2	yes
64599	GIGYF1	Satterstrom et al. STable 2	yes
79718	TBL1XR1	Satterstrom et al. STable 2	yes
80816	ASXL3	Satterstrom et al. STable 2	yes
81029	WNT5B	Grove et al. STable 10	yes
83594	NUDT12	Grove et al. Table 1	yes
83595	SOX7	Grove et al. Table 1, Grove et al. STable 10	yes
84231	TRAF7	Satterstrom et al. STable 2	yes
84334	COA8	Grove et al. Table 1	yes
84687	PPP1R9B	Satterstrom et al. STable 2	yes
84830	ADTRP	Grove et al. STable 10	yes
85358	SHANK3	Satterstrom et al. STable 2	yes
93986	FOXP2	Satterstrom et al. STable 2	yes
112939	NACC1	Satterstrom et al. STable 2	yes
115708	TRMT61A	Grove et al. Table 1	yes
140733	MACROD2	Grove et al. Table 1, Grove et al. STable 10	yes
197131	UBR1	Satterstrom et al. STable 2	yes
203076	C8orf74	Grove et al. Table 1, Grove et al. STable 10	yes
253714	MMS22L	Grove et al. Table 1	yes
257194	NEGR1	Grove et al. Table 1	yes
283078	MKX	Satterstrom et al. STable 2	yes
283450	HECTD4	Satterstrom et al. STable 2	yes
284058	KANSL1	Grove et al. STable 10	yes
285429	DCAF4L1	Grove et al. Table 1	yes
286046	XKR6	Grove et al. STable 10	yes
389206	BEND4	Grove et al. Table 1	yes
389690	MROH5	Grove et al. Table 1	yes
644524	NKX2-4	Grove et al. Table 1	yes
102723661	LINC02790	Grove et al. Table 1	no
